# Supplementary material for: Modifications in Gene Expression in the Process of Osteoblastic Differentiation of Multipotent Bone Marrow-Derived Human Mesenchymal Stem Cells Induced by a Novel Osteoinductive Porous Medical-Grade 3D-Printed Poly(ε-caprolactone)/β-tricalcium Phosphate Composite
Source: Int J Mol Sci. 2021 Oct 18;22(20):11216. doi: 10.3390/ijms222011216 (PMC8537621; doi:10.3390/ijms222011216)
Supplement: Supplementary file 1 [file ijms-22-11216-s001.zip]

Archive with 1 entries (1 files):
- ijms-1402318-supplementary.pdf
